# Supplementary material for: Legacy copper/nickel mine tailings potentially harbor novel iron/sulfur cycling microorganisms within highly variable communities
Source: Appl Environ Microbiol. 2024 May 30;90(6):e00143-24. doi: 10.1128/aem.00143-24 (PMC11218620; doi:10.1128/aem.00143-24)
Supplement: Data File S1 — Geochemistry measurements used for NMDS environmental fitting. [file aem.00143-24-s0001.xlsx]

## Sheet: Sheet2
									Anions (IC) (mg/L)				Cations (ICP-OES/ICP-MS) (ug/L)
Sampling Location	Sample ID	Depth (m)	pH	Eh	Alkalinity (mg/L CaCO3)	EC (ms/cm)	DOC (mg/L)	S (total, mg/L)	F	Cl	SO4	NO3	Al	As	B	Ba	Ca	Co	Cu	Fe	K	Li	Mg	Mn	Na	Ni	Pb	Si	Sr	Tl	V	Zn
ML25	ML25-0.1	0.1			0
	ML25-0.2	0.2	4.59	548.6	0		1.122	68.94	0.545854	4.92203	175.533	0.279777	5663	0.85	37.45	66.94	40260	35.01	1818	225.5	17750	13.27	15260	511.7	< 2	406.3	0.743	41781	250.2	0.14	15.6	183.2
	ML25-0.3	0.3			0	1.93	1.572	100.2	1.2513	2.04198	258.12	< 0.5	4426	1.127	33.32	59.45	68510	54.76	1359	110.9	28800	16.5	28240	946.3	< 2	615.6	0.317	39881	347.9	0.194	27.28	422.7
	ML25-0.4	0.4			0	3.51
	ML25-0.5	0.5			0	1.86
	ML25-0.6	0.6	4.16	508.5	0		1.284	203.7	2.50288	3.0443	631.76	0.377358	23520	3.263	33.7	63.16	112500	80.5	9020	377.2	15030	38.73	48370	1619	< 5	1110	0.496	51281	499.8	0.112	60.55	385.8
	ML25-0.7	0.7			0		1.254	372.8	2.22502	4.69508	1087.66	0.572083	68200	3.06	26.81	40.11	116400	383	27410	65070	2250	41.04	61100	1881	< 5	10300	4.441	56373	451.4	0.23	43.25	412.8
	ML25-0.8	0.8	3.68	594.3	0
	ML25-0.9	0.9	3.63	523.5	0		16.917	2675	24.5886	11.6027	7763.07	< 0.5	712100	25.33	82.73	23.82	434500	24350	1166000	223500	24430	557	184900	5638	20600	357400	294.4	82517	928.6	0.756	109.4	6278
	ML25-1.0	1			0	3.69	21.4	3108	33.5667	13.3276	9413.43	< 0.5	998000	35.18	96.12	33.05	430700	9706	468500	626100	40430	812.1	362200	9597	24110	218000	60	77881	613.2	0.398	242.8	5421
	ML25-1.1	1.1			0	3.56
	ML25-1.2	1.2	4.64	444.4	140		8.718	661.6	1.04822	12.3174	1788.18	< 0.5	4980	3.797	37.29	29.08	506900	3746	1157	215500	13980	64	58240	1917	14120	64500	0.535	26087	588.3	0.059	14.35	745
	ML25-1.3	1.3	4.19	435.5	0	3.35	5.15	2129	6.77183	7.11564	6368.95	< 0.5	181300	21	60.88	21.67	440700	24620	387.7	1681000	9240	63.99	125500	4683	20700	543500	186.3	39482	1252	0.246	72.27	5936
	ML25-1.4	1.4	4.46	411.9	0		6.762	2397	3.04192	9.77298	7172.52	< 0.5	34870	13.55	75.69	32.92	437900	25850	1340	2422000	37930	134	85670	3044	14480	561600	0.812	28348	762	0.099	103.2	5130
	ML25-1.5	1.5	4.45	417.5	0		3.738	2325	2.13701	12.77	6733.47	< 0.5	26400	10.45	71.68	24.65	457500	22270	85.26	2342000	15350	162	103200	3188	20890	468400	29.46	17231.1	601.6	0.045	17.76	4054
	ML25-1.6	1.6	3.93	457.9	0	3.64	13.596	3788	15.6804	19.2764	11019.7	< 0.5	548000	19.61	143.5	34.96	448700	8827	80.46	3019000	25900	245.2	301200	7785	12210	206700	271.5	32623	398.5	0.156	287.3	8671
	ML25-1.7	1.7	3.98	448.4	0	3.56	18.285	4400	26.4583	20.1367	13570.9	< 0.5	433900	56.9	159	32.26	454500	12120	19.82	3508000	28180	246.3	401400	10520	7766	339000	208.9	29773	606.5	0.136	447.4	9003
	ML25-1.8	1.8	4.9	386.1	14	3.51	5.184	805.3	0.16796	8.5251	2197.97	< 0.5	614.5	20.38	90.73	36.53	502900	930.4	5.495	406200	22360	98.35	99410	2560	5518	43270	0.215	18726.4	703.2	0.06	10.68	708.5
	ML25-1.9	1.9	4.46	423.2	18	3.73	5.11	1352	1.65985	7.51136	3764.43	< 0.5	5079.9	5.734	105.3	32.14	465100	1276	30.31	1332000	21510	108.3	99720	2807	< 5	60080	0.281	15517.3	795	< 0.05	21.07	1779
	ML25-2	2	4.32	430.7	0	3.88	7.848	2206	3.51271	23.0989	6339.47	< 0.5	24050	9.535	107.8	44.33	432800	1373	6.23	2377000	43850	150.8	181700	4780	20590	79340	0.325	21052	839.4	0.108	91.35	3213
	ML25-2.1	2.1					3.123	1136	0.637011	3.88856	3249.58	< 0.5	1984	2.898	87.57	23.83	470100	567.3	5.326	954000	15370	42.31	128700	4150	< 5	29960	0.256	11306.9	624.8	< 0.05	2.725	1376
	ML25-2.2	2.2	5.56	299.4	22		2.067	1026	2.67876	8.03264	2895.98	< 0.5	502.9	0.707	92.31	20.65	475900	529.9	11.27	778500	14540	78.74	134300	3791	7787	22670	0.152	15994.2	556.1	< 0.05	< 0.15	1449
	ML25-2.3	2.3				3.64	4.467	1143	1.2593	4.29682	3323.8	< 0.5	660	0.863	93.21	28.04	468700	740.9	3.622	909800	17340	71.01	152300	4826	< 5	33830	0.272	14386.8	552.6	0.057	< 0.5	1390
	ML25-2.45	2.45				3.73	4.908	1197	2.05204	6.12152	3563.03	< 0.5	815.5	1.252	94.62	59.73	465400	759.2	2.55	1031000	17630	165.5	149700	4468	5844	31610	0.112	16163.3	564	0.054	1.14	1303
	ML25-2.6	2.6	5.31	327.8	12	4.22	3.987	1246	3.2957	5.43452	3485.28	< 0.5	654.3	0.689	80.17	41.55	456700	896.3	1.416	1099000	18630	138.8	168100	4987	< 5	37750	< 0.02	19570	566.3	< 0.05	0.453	1053
	ML25-2.75	2.75	5.81	226.1	24	4.36	2.856	1246	3.32205	5.46512	3523.72	< 0.5	303.7	0.614	94.59	24.29	448900	899.8	2.6	1121000	16530	117	165800	4866	< 2	36970	0.11	12762.3	616.8	0.053	< 0.15	700.6
	ML25-2.9	2.9	5.72	253		4.4	1.773	1391	4.76358	5.68471	3890.26	< 0.5	897.8	< 0.6	80.29	17.74	440900	727.4	1.687	1327000	16890	69.12	163000	4807	< 2	34220	< 0.02	20444	530.9	< 0.05	< 0.15	2080
	ML25-3.05	3.05	5.96	233.4	44	4.55	2.586	1457	6.07241	5.62019	4133.05	< 0.5	1096.5	< 0.6	72.44	18.5	440400	590.8	1.933	1426000	19320	69.3	178400	6102	< 5	26090	0.077	20235	520.5	< 0.05	< 0.15	2776
	ML25-3.2	3.2	5.91	248.2	24	4.93	2.619	1157	3.00273	4.51455	3153.3	< 0.5	240.6	< 0.2	81.12	29.16	456800	24.84	1.911	1007000	13490	120.5	154100	4994	< 5	1180	0.163	15880.2	546.4	< 0.05	< 0.15	1257
	ML25-3.35	3.35	5.71	287		4.93
ML34	ML34-0.1	0.1	8.36	444	356.667		12.8	52.81	0.334833	15.4905	120.433	82.5513	13.65	2.43	81.24	41.38	237700	1.93	37.52	21.24	54670	111.2	11720	2.808	747.9	55.24	2.654	12020	470.2	0.604	194.5	< 18
	ML34-0.2	0.2	8.05	460	336.667		14.9	279.7	0.254359	8.34662	738.93	108.773	11.54	2.34	155	208.4	460000	2.593	42.88	28.57	90390	46.76	15090	7.733	6499	40.21	0.54	16850	1054	0.675	192.4	< 18
	ML34-0.3	0.3	7.91	450	376	1.93	32.9	206.3	0.222046	21.6407	535.173	195.628	28.12	2.055	214.6	79.33	425700	4.086	56.47	61.71	80940	27.97	24410	6.656	11040	51.74	0.372	14710	934.6	0.773	103.5	< 18
	ML34-0.4	0.4	7.48	320	433.333	3.51
	ML34-0.5	0.5	7.77	489	376.667	1.86	28.3	218.3	0.252711	6.82829	543.769	107.748	8.48	2.213	188.6	111.8	404400	4.023	53.66	17.42	95400	107.9	37470	11.63	4170	94.21	0.349	14810	977.9	0.424	459.6	< 18
	ML34-0.6	0.6						538.4	0.338023	1.7102	1417.39	22.3702	13.35	1.354	188.6	91.83	663800	35.32	87.48	23.79	76640	34.01	45500	187.6	2972	1730	0.212	12510	1205	1.124	136.2	< 5
	ML34-0.7	0.7	7.84	493	400			564.9	0.398875	2.46568	1477.19	5.59897	6.838	1.434	171.5	100.3	787200	9.964	59.88	40.65	103800	61.39	35690	71.22	2095	1208	0.21	13780	1254	0.763	256.3	< 18
	ML34-0.8	0.8	7.62	483	460		17.8	511.5	0.137648	3.27876	1359.99	1.88533	7.312	1.195	172.3	89.09	760700	24.73	60.42	18.42	109600	91.75	33110	102.2	3319	2422	0.137	12840	1206	0.321	287.3	< 18
	ML34-0.9	0.9	7.4	387	400		21.5	565.6	0.587972	14.9912	1492.87	56.8871	11.96	1.708	279.1	98.26	724900	26.66	109.3	154	230900	147.8	56830	239.3	16800	2218	0.264	14590	1332	0.786	330.6	< 18
	ML34-1.0	1	7.31	506	470	3.69	21.7	647.3	0.483634	15.1779	1729.69	2.88812	6.031	1.603	277.8	77.92	762900	66.77	70.69	17.11	252600	138.3	77840	352.5	20240	7545	< 0.07	12910	1390	0.483	419.9	< 18
	ML34-1.1	1.1	7.37	506	458.621	3.56	30.1	676.9	0.442488	15.1475	1818.84	< 0.5	3.332	1.075	330.7	54.63	747200	138	102.1	20.28	265800	75.57	88500	1214	22770	13250	< 0.02	11850	1494	1.977	120.5	< 18
	ML34-1.2	1.2	7.64	472	593.333		24.7	611.6	0.261374	14.6673	1628.03	< 0.5	22.1	1.068	271.1	77.69	771100	36.26	66.53	56.82	240800	88.02	67820	438.8	15480	3292	< 0.02	13290	1535	1.018	248.1	< 5
	ML34-1.3	1.3	7.26	510	383.333	3.35	20	596.9	0.456318	14.2681	1664.11	< 0.5	6.987	< 0.6	320	44.08	652900	129.9	100.8	21.82	229800	63.7	61460	1386	12230	13540	< 0.02	13110	1300	0.943	34.21	16.68
	ML34-1.5	1.5	7	501	426.667	3.64	26.4	695.1	0.333851	11.47	1894.63	< 0.5	4.484	0.657	381.5	41.09	654900	430.4	28.98	22.03	294600	127.7	106500	2844	21620	39130	< 0.02	12920	1372	1.085	39.93	28.36
	ML34-1.6	1.6	7.17	400	546.667	3.56	25.5	570.7	0.436409	13.0597	1510.66	< 0.5	9.255	1.655	247.2	75.32	699300	48.53	66.73	107.7	282200	92.47	65980	915.6	16470	6313	0.299	14510	1295	0.647	272.8	162.8
	ML34-1.7	1.7	7.48	320	433.333	3.51	25.485	545	0.445213	16.7992	1509.44	< 0.5	6.825	1.382	332.6	79.5	596300	31.58	8.726	179.3	312200	148.7	67520	1686	14010	3855	0.098	14050	1252	0.338	306.7	43.62
	ML34-1.8	1.8	7.55	317	513.333	3.73	33.57	592.3	0.413721	19.0838	1628.95	< 0.5	8.442	1.665	322.9	77.58	633100	21.97	16.45	82.52	349400	64.58	92200	1341	16560	3493	< 0.07	14610	1305	0.761	189.7	< 18
	ML34-1.9	1.9	7.63	400	616.667	3.88	29	646.4	0.29431	24.255	1678.74	< 0.5	7.29	0.808	274.2	84.62	729800	25.83	30.9	47.94	349800	73.28	110700	1168	21330	2238	0.192	14030	1400	1.508	178.5	20.09
	ML34-2	2	7.77	352	480		38.46	735.7	0.329409	24.6372	1633.16	< 0.5	7.037	2.933	228.6	92.65	658200	78.7	19.33	68	414100	86.04	115000	1113	20620	23360	< 0.02	14550	1204	0.723	240.5	202.2
	ML34-2.2	2.2	7.3	332	200		23.205	712.2	0.149473	35.55	1692.19	< 0.5	7.051	1.313	473.2	55.67	633300	219.3	7.267	435.3	317800	75.15	94080	1973	19730	58250	< 0.02	9180	1280	0.185	42.59	< 18
	ML34-2.4	2.4	7.3	163	470	3.64	17.07	657.5	0.60434	42.171	1690.48	< 0.5	5.234	< 0.6	498.9	27.48	623200	2.09	1.401	66280	319800	125	143500	792.5	18620	369.9	0.362	13450	1235	0.083	1.111	< 18
	ML34-2.6	2.6	7.37	154	513.333	3.73	19.86	769.3	0.551243	37.3477	1868.88	< 0.5	6.328	< 0.6	445.5	31.45	683700	0.554	< 0.3	65940	417600	135.5	182100	1768	20160	36.06	< 0.02	13580	1249	0.093	1.736	24.28
	ML34-2.8	2.8	7.34	148	530	4.22	19.125	817.5	0.598042	51.0604	2029.24	< 0.5	4.081	< 0.6	362.4	28.39	611600	1.26	4.486	67590	522700	132.5	209000	1463	20630	186.6	< 0.02	1096000	1244	0.195	0.719	17.76
	ML34-3	3	7.33	145	500	4.36	21	845.2	0.536635	60.9947	2103.69	< 0.5	5.185	< 0.6	328.5	24.39	617500	0.936	5.467	55690	660300	117.4	203100	1483	27960	162.3	< 0.07	11060	1286	0.077	1.132	29.67
	ML34-3.2	3.2	7.38	156	533.333	4.4	21.72	813.2	0.40364	57.7559	2017.38	< 0.5	4.019	< 0.2	330.5	31.01	633600	0.468	12.2	59910	676300	95.38	175000	1786	31150	27.09	< 0.02	14070	1606	0.052	0.998	17.79
	ML34-3.4	3.4	7.22	171	590	4.55	26.025	819.5	0.310711	73.1661	2071.2	< 0.5	3.723	< 0.2	353.7	36.37	643000	0.892	8.094	50740	765800	104.7	147600	1547	39970	41.94	0.067	13920	1779	0.213	4.101	42.31
	ML34-3.6	3.6	7.53	128	543.333	4.93		859.4	0.512186	116.016	2125.9	< 0.5	24.11	< 0.6	358	55.79	622700	0.891	6.878	49270	917600	102	150000	1037	49740	52.37	16.76	13990	1712	0.338	1.931	66.27
	ML34-3.8	3.8	7.19	155	540	5.25	22.365	886	0.778044	116.684	2312.65	< 0.5	5.582	< 0.6	353.1	24.41	576400	0.824	17.98	63630	1027000	98.48	147600	474.4	56150	62.36	< 0.02	14980	1780	0.055	1.266	27.14
	ML34-4	4	7.18	168	503.333	5.06	31.71	857.4	0.611742	119.521	2251.43	< 0.5	4.157	< 0.2	354.3	25.34	577600	0.547	21.07	48230	1009000	95.85	141300	426.7	52650	30.61	0.071	14220	1755	0.061	0.611	25.68
NR18	NR18-0.4 SWS	0.4	3.89	579	0	0.845		97.8	0.126561	25.9966	271.957	< 0.5	14420	0.884	16.72	49.77	41430	27.34	117.8	443.8	13410	11.5096	18620	577.3	36170	306.6	0.167	38180	199	0.09	18.53	117.2
	NR18-0.5 SWS	0.5	4	606	0	0.76		107.8	< 0.5	4.20101	304.287	< 0.5	14490	1.731	21.74	48.14	48090	26.63	105.2	137.1	8896	14.4863	25730	480	18450	254.7	0.323	41800	224.9	0.051	11.59	94.67
	NR18-1 old jumbo	1.71	3.01	587		2.85		210	0.158344	417.7	610.14	< 0.5	9437	< 0.6	53.93	1.591	35620	116.1	13.42	103600	8473	15.2477	18330	545.3	374300	8468	0.258	6330	148	< 0.05	< 0.5	180.4
	NR18-2.79 2019 jumbo	2.79	6.15	220	12.5	4.23		99.13	< 0.5	1062.55	276.457	< 0.5	6.54007	1.311	51.3	25.33	55590	15.83	1.974	91480	17760	4.16072	20030	876.2	669800	3451	0.081	3860	391.3	< 0.05	< 0.5	25.21
	NR18-2 old jumbo	3.095	6.41	176	27	7.28		656.7	0.898107	1387.96	1888.4	< 0.5	10.2518	< 0.6	65.15	8.347	584100	< 0.4	1.051	118800	21480	< 3	31520	1027	988300	39.42	0.152	7280	961.8	0.05	1.639	< 18
	NR18-5.25 old steel	5.25	6.22	137	27.5	7.3		625.9	1.43408	1483.83	1749.88	< 0.5	11.1556	0.794	61.43	13.77	618500	< 0.4	1.107	166200	16310	< 3	44860	1417	922800	7.693	0.213	10890	1046	0.047	1.774	< 18
	NR18-5 old steel	7.15	6.15	-40	24	6		696.6	1.33895	907.769	2063.86	< 0.5	9.32359	< 0.6	98.45	174.3	279500	< 0.4	1.17	616500	56550	3.70958	91270	3575	543100	5.105	0.121	10250	532	< 0.05	< 0.5	< 18
NR3	NR3-0.1 SWS	0.1	3.62	653	0	1.1	1.428	105.8	0.162746	2.51365	294.351	0.261908	16230	1.154	41.14	50.99	48580	37.84	214.2	113.9	9200	14.2424	20980	548.6	9139	732	0.553	33230	265.9	0.213	36.48	112.1
	NR3-0.2	0.2	3.06	710	0	1.74	1.443	182.8	0.907286	138.485	521.76	< 0.5	16210	0.808	58.23	38.33	72400	58.31	816.2	5939	13470	21.8008	43930	1258	114400	2203	0.958	36270	303.7	0.273	9.679	199.8
	NR3-0.3	0.3	2.92	653	0	3.2		291.1	0.226085	413.616	808.845	< 0.5	12810	0.919	46.81	63.77	116200	4.059	88.99	126400	29410	11.2106	74110	2155	242800	74	1.304	32280	419.1	0.285	5.684	118.5
	NR3-0.4	0.4	3.72	530	0	3.08	1.308	245.9	< 0.5	464.53	760.643	< 0.5	6867	0.951	48.4	56.85	89370	32.68	24.7	66540	15830	12.6806	56530	1782	277700	2061	0.525	31310	349.9	0.112	2.621	127.3
	NR3-0.5	0.5	3.05	679	0	1.724	1.047	154.7	< 0.5	84.9169	435.996	< 0.5	214.728	< 0.6	46.18	24.05	50920	3.647	10.09	32330	12590	14.6411	42570	1170	80880	276.4	0.668	30700	232.4	0.106	< 0.5	36.15
	NR3-0.6	0.6	3.7	553	0	3.95	1.515	366.7	0.249078	646.905	1034.65	< 0.5	8736	0.875	55.33	20.44	126000	61.41	5.414	172400	9391	38.2618	68960	2384	498200	4178	0.335	27650	448.9	0.108	15.54	150.6
	NR3-0.7	0.7	3.3	591	0	4.3	1.215	376.1	0.259354	738.04	1090.95	< 0.5	7168	0.776	61.2	17.44	145200	74.11	4.058	131800	11600	45.7504	71650	2391	556500	5279	0.468	27160	545.6	0.096	< 0.15	175.1
	NR3-0.8	0.8	3.67	518	0	5.95	2.067	614.5	1.62879	1072.72	1755.13	< 0.5	15730	1.232	90.45	14.04	259800	93.88	2.119	324800	24060	36.631	115500	3465	705800	7871	0.419	26040	1116	0.077	7.243	293.6
	NR3-0.9	0.9	3.22	587	0	6.23	1.182	655.4	0.781768	1023.81	1908.42	< 0.5	17790	1.507	91.35	15.6	265600	96.26	3.239	337600	25910	36.2931	122900	3618	717400	7962	0.736	26310	1154	0.101	17.34	324.2
	NR3-1.0	1	3.22	582	0	6.38	1.539	698.2	0.783214	1031.27	2038.6	< 0.5	18040	1.39	94.77	16.34	269600	103.1	2.211	359700	26160	37.2283	127100	3996	710300	8515	0.57	26820	1189	0.071	2.741	335.5
	NR3-1.1	1.1	3.15	591	0	6.43	1.326	699.5	0.876824	1035.61	2076.06	< 0.5	21500	1.857	93.61	15.54	278000	112.8	6.251	366900	24320	37.447	135600	4060	724000	8509	0.601	26530	1222	0.082	14.31	365.3
	NR3-1.2	1.2	3.15	589	0	6.33	1.284	671	1.09878	1027.28	1974.13	< 0.5	16270	1.501	101.1	17.4	266800	109.2	3.194	342100	30490	35.7441	126300	4082	719100	9152	0.746	24460	1158	0.109	10.97	349
	NR3-1.3	1.3	3.34	571	0	6.3	1.842	674.7	0.888385	1065.37	1936.56	< 0.5	11030	1.682	106.2	16.96	249400	97.02	2.381	368300	34230	40.2066	127300	3994	719800	8490	0.39	23320	1142	0.052	3.271	353.2
	NR3-1.4	1.4	3.46	553	0	5.99	1.2	605.7	0.723581	1026.24	1743.04	< 0.5	12060	1.607	108.1	17.19	215300	81.54	9.09	331200	36430	36.6667	115100	3559	719100	7614	0.936	21840	936.7	0.067	11.86	254.9
	NR3-1.5	1.5	3.86	492	0	6.34	1.551	666.5	0.853486	1081.8	1909.37	< 0.5	11010	1.168	105.6	13.35	235400	82.87	7.966	390500	39560	32.7042	126000	4016	724000	8122	0.357	22440	1041	0.062	8.111	259
	NR3-1.63 Jumbo	1.63	4.37	420	0	5.61	1.725	533.1	0.561635	1036.13	1566.76	< 0.5	5893.53	1.913	114.2	18.29	187300	64.53	2.42	324600	36540	30.9778	104400	3028	702600	6329	0.676	19090	798.1	< 0.05	23.07	189.6
	NR3-1.83	1.83	4.73	401	1	5.83	26.31	630.3	0.198913	962.373	1856.87	< 0.5	1872.35	3.449	126	21.37	258000	76.22	6.479	363000	35540	27.9217	120700	3611	677300	7567	0.515	14860	1026	< 0.05	2.76	193.1
	NR3-2.02	2.02	4.07	461	0	5.96	22.14	632.4	0.213618	999.408	1914.74	< 0.5	3876.2	3.608	131	21.75	247400	71.08	63.64	354500	40170	28.1038	123600	3623	686400	7449	1.471	14330	1044	0.055	2.163	199.2
	NR3-2.20	2.2	5.56	341	12	6.65	66.285	901	0.0920294	859.498	2650.98	< 0.5	269.8	3.756	112.5	18.24	305600	43.54	1.601	487800	75520	16.8185	237400	5514	626600	5564	0.129	10490	1647	< 0.05	1.641	161.9
	NR3-2.53	2.53	5.73	270	64	6.88	76.46	1559	< 0.5	259.803	4748.96	< 0.5	9.46933	10.77	126.6	18.72	418300	2.1	1.495	832200	123600	15.1163	528200	9344	219900	246.9	0.083	17950	2663	< 0.05	< 0.15	37.79
	NR3-2.90	2.9	5.92	237	94	6.4	116.265	1440	0.214423	175.767	4379.23	< 0.5	14.7601	5.735	124.2	17.31	420800	3.86	1.268	884500	106000	15.0088	478400	8903	159200	1260	0.101	17220	2294	< 0.05	0.715	46.86
	NR3-3.25	3.25	6.24	203	188	5.94	47.04	1340	< 0.5	125.584	4019.05	< 0.5	17.5047	7.38	132.6	25.61	470300	1.606	1.47	621500	104800	12.1916	444900	5994	115200	747.5	0.081	15510	2316	< 0.05	< 0.5	97.13
	NR3-3.75	3.75	6.34	180	198	5.88	38.4	1347	< 0.5	87.3102	4097.6	< 0.5	15.1051	6.699	135.1	28.18	439600	1.093	1.439	731500	101900	8.50757	430800	6660	99870	612.9	0.091	13680	2231	< 0.015	< 0.5	< 18
	NR3-3.9	3.9	6.21	211	204	5.98		1347	< 0.5	114.58	3986.74	< 0.5	11.3417	7.2	111.8	23.98	577100	2.364	1.379	512300	99720	14.0281	462300	5405	105500	511.5	0.079	13230	2490	< 0.05	< 0.5	32.96
NMDS envfit p-value		0.001	0.001	0.001	0.001	0.001	0.205	0.233	0.088	0.001	0.194	0.006	0.009	0.03	0.001	0.001	0.001	0.171	0.016	0.001	0.001	0.053	0.011	0.001	0.001	0.253	0.02	0.438	0.17	0.001	0.001	0.472
NMDS envfit p-value (adjusted)		0.031	0.031	0.031	0.031	0.031	1	1	1	0.031	1	0.186	0.279	0.93	0.031	0.031	0.031	1	0.496	0.031	0.031	1	0.341	0.031	0.031	1	0.62	1	1	0.031	0.031	1
